# Supplementary material for: Integrative Multiomics and Single‐Cell Analyses Identify FKBP10 as a Predictor of Radiotherapy Outcome in Colorectal Cancer
Source: Hum Mutat. 2026 Apr 8;2026:3905052. doi: 10.1155/humu/3905052 (PMC13062661; doi:10.1155/humu/3905052)
Supplement: Supplementary file 1 — Supporting Information Additional supporting information can be found online in the Supporting Information section. Table S1: Differentially expressed genes in radioresistant versus radiosensitive CRC. [file HUMU-2026-3905052-s001.zip]

Archive with 1 entries (1 files):
- 3905052.f1.csv
