# Supplementary material for: Integrative Multiomics and Single‐Cell Analyses Identify FKBP10 as a Predictor of Radiotherapy Outcome in Colorectal Cancer
Source: Hum Mutat. 2026 Apr 8;2026:3905052. doi: 10.1155/humu/3905052 (PMC13062661; doi:10.1155/humu/3905052)
Supplement: Supplementary file 1 — Supporting Information Additional supporting information can be found online in the Supporting Information section. Table S1: Differentially expressed genes in radioresistant versus radiosensitive CRC. [file HUMU-2026-3905052-s001.zip › 3905052.f1.csv]

Gene Symbol	Log2 Fold Change	Average Expression	t-statistic	P-value	Adjusted P-value	B-statistic	Regulation
KIR2DS2	-0.5782	5.0458	-4.0424	7.526e-05	0.6134	-0.8499	Down
ERAP1	-0.5247	7.942	-3.834	1.685e-04	0.6134	-1.2434	Down
ETV7	-0.5145	8.5792	-3.7667	2.171e-04	0.6373	-1.3668	Down
FKBP10	0.7442	9.7508	3.4266	7.407e-04	0.9144	-1.9636	Up
LOC100131733	-0.5152	9.6929	-3.408	7.901e-04	0.9144	-1.9949	Down
SLC6A20	-0.6604	5.1074	-3.1958	1.619e-03	0.9144	-2.3415	Down
CHRM4	-0.6548	6.7462	-3.1086	2.152e-03	0.9144	-2.4786	Down
AIM2	-0.5724	9.2226	-3.0503	2.593e-03	0.9144	-2.5682	Down
ZSCAN18	0.5051	10.2023	3.0266	2.796e-03	0.9144	-2.6043	Up
KCNG3	-0.6551	4.0214	-2.8899	4.276e-03	0.9144	-2.8075	Down
TDGF1	0.6194	11.3851	2.8778	4.436e-03	0.9144	-2.825	Up
NRN1	0.7052	6.3976	2.8367	5.023e-03	0.9144	-2.8842	Up
IFNG	-0.6009	4.9534	-2.7889	5.795e-03	0.9144	-2.9522	Down
CCL11	0.7723	11.1744	2.7611	6.292e-03	0.9144	-2.9913	Up
HOXC6	-0.7035	5.8261	-2.7441	6.615e-03	0.9144	-3.015	Down
CTSW	-0.5263	4.7173	-2.6959	7.613e-03	0.9144	-3.0815	Down
GRXCR2	-0.6006	4.8804	-2.6625	8.381e-03	0.9144	-3.1269	Down
OOEP	-0.7358	4.7969	-2.6091	9.759e-03	0.9144	-3.1986	Down
PI15	0.7912	7.7748	2.5924	1.023e-02	0.9144	-3.2206	Up
TFPI2	0.924	10.8606	2.5637	1.109e-02	0.9144	-3.2584	Up
IGFBP5	0.5066	12.1071	2.5583	1.125e-02	0.9144	-3.2654	Up
LINC00473	0.6253	6.3954	2.5551	1.135e-02	0.9144	-3.2696	Up
IDO1	-0.5027	10.5924	-2.5481	1.158e-02	0.9144	-3.2787	Down
LOC338817	-0.6901	4.9161	-2.5403	1.183e-02	0.9144	-3.2889	Down
DDX43	-0.8321	6.256	-2.4855	1.375e-02	0.9144	-3.3593	Down
MCOLN2	-0.527	8.3087	-2.4755	1.413e-02	0.9144	-3.3719	Down
HOXA7	0.5897	11.5653	2.4659	1.450e-02	0.9144	-3.3841	Up
FST	0.6189	6.8102	2.4379	1.564e-02	0.9144	-3.4193	Up
CXCL11	-0.7383	8.3319	-2.4217	1.633e-02	0.9144	-3.4394	Down
SULT2A1	-0.5344	5.0054	-2.3038	2.225e-02	0.9144	-3.5825	Down
FZD10	0.8491	7.7634	2.2721	2.414e-02	0.9144	-3.6199	Up
KCNIP4-IT1	-0.5109	5.2073	-2.2308	2.679e-02	0.9144	-3.6678	Down
ORM2	0.5032	6.8338	2.2294	2.689e-02	0.9144	-3.6695	Up
HOXC9	-0.7208	4.2935	-2.2171	2.773e-02	0.9144	-3.6835	Down
CYP2C9	-0.6644	6.5229	-2.1992	2.900e-02	0.9144	-3.7039	Down
CXCL10	-0.5282	9.0085	-2.1942	2.937e-02	0.9144	-3.7097	Down
C1orf81	-0.5641	8.1428	-2.1875	2.986e-02	0.9144	-3.7172	Down
KRT12	-0.5749	5.5864	-2.1559	3.228e-02	0.9144	-3.7527	Down
EGF	-0.5538	5.1877	-2.1377	3.374e-02	0.9144	-3.7729	Down
VIP	0.7058	6.4699	2.1126	3.586e-02	0.9144	-3.8005	Up
ATP6V0A4	-0.5409	4.0284	-2.0594	4.074e-02	0.9144	-3.8581	Down
GPR128	-0.6348	7.6708	-2.052	4.146e-02	0.9144	-3.866	Down
RN5-8S1	0.5547	14.2864	2.0516	4.150e-02	0.9144	-3.8664	Up
INHBB	0.5558	8.6204	2.0408	4.258e-02	0.9144	-3.8779	Up
LY6G6D	0.5314	13.1369	2.0101	4.575e-02	0.9144	-3.9101	Up
CALB1	-1.1268	4.4205	-1.9986	4.700e-02	0.9144	-3.9221	Down
KIAA1324L	0.5001	7.8787	1.99	4.794e-02	0.9144	-3.931	Up
NKD1	0.5867	8.5453	1.987	4.827e-02	0.9144	-3.9341	Up
